# Supplementary material for: Genomic perspectives on the global dissemination of Elizabethkingia anophelis: unveiling inherent multidrug resistance and virulence determinants
Source: BMC Microbiol. 2026 Feb 27;26:309. doi: 10.1186/s12866-026-04846-7 (PMC13049722; doi:10.1186/s12866-026-04846-7)
Supplement: Supplementary file 2 — Supplementary Material 2. [file 12866_2026_4846_MOESM2_ESM.xlsx]

## Sheet: SNPs
Table S1. The gyrA and gyrB mutations in 318 global E. anophelis isolates
#	sample	gene	aa mutation		gene	aa mutation
1	SRR3465880	gyrB	V423F, I139R, V301L, V457L, D476N		gyrA	n/a
2	SRR3465927	gyrB	V423F, I139R, V301L, V457L, D476N		gyrA	n/a
3	SRR3465926	gyrB	V423F, I139R, V301L, V457L, D476N		gyrA	n/a
4	SRR3240408	gyrB	V423F, I139R, V301L, V457L, D476N		gyrA	n/a
5	SRR3240402	gyrB	V423F, I139R, V301L, V457L, D476N		gyrA	n/a
6	SRR3312993	gyrB	V423F, I139R, V301L, V457L, D476N		gyrA	n/a
7	SRR3465882	gyrB	V423F, I139R, V301L, V457L, D476N		gyrA	n/a
8	SRR3465924	gyrB	V423F, I139R, V301L, V457L, D476N		gyrA	S83I
9	SRR3465899	gyrB	V423F, I139R, V301L, V457L, D476N		gyrA	n/a
10	SRR3465870	gyrB	V423F, I139R, V301L, V457L, D476N		gyrA	n/a
11	SRR3465871	gyrB	V423F, I139R, V301L, V457L, D476N		gyrA	n/a
12	SRR3465862	gyrB	V423F, I139R, V301L, V457L, D476N		gyrA	n/a
13	SRR3465879	gyrB	V423F, I139R, V301L, V457L, D476N		gyrA	n/a
14	SRR3312994	gyrB	V423F, I139R, V301L, V457L, D476N		gyrA	n/a
15	SRR3240404	gyrB	V423F, I139R, V301L, V457L, D476N		gyrA	n/a
16	SRR3465861	gyrB	V423F, I139R, V301L, V457L, D476N		gyrA	n/a
17	SRR3312998	gyrB	V423F, I139R, V301L, V457L, D476N		gyrA	n/a
18	SRR3465868	gyrB	V423F, I139R, V301L, V457L, D476N		gyrA	n/a
19	SRR3465864	gyrB	V423F, I139R, V301L, V457L, D476N		gyrA	n/a
20	SRR3465865	gyrB	V423F, I139R, V301L, V457L, D476N		gyrA	n/a
21	SRR3465923	gyrB	V423F, I139R, V301L, V457L, D476N		gyrA	n/a
22	SRR3465895	gyrB	V423F, I139R, V301L, V457L, D476N		gyrA	n/a
23	SRR3312992	gyrB	V423F, I139R, V301L, V457L, D476N		gyrA	n/a
24	SRR3465863	gyrB	V423F, I139R, V301L, V457L, D476N		gyrA	n/a
25	SRR3465873	gyrB	V423F, I139R, V301L, V457L, D476N		gyrA	n/a
26	SRR3240410	gyrB	V423F, I139R, V301L, V457L, D476N		gyrA	n/a
27	SRR3312997	gyrB	V423F, I139R, V301L, V457L, D476N		gyrA	n/a
28	SRR3312996	gyrB	V423F, I139R, V301L, V457L, D476N		gyrA	n/a
29	SRR3465869	gyrB	V423F, I139R, V301L, V457L, D476N		gyrA	n/a
30	SRR3240407	gyrB	V423F, I139R, V301L, V457L, D476N		gyrA	n/a
31	SRR3240398	gyrB	V423F, I139R, V301L, V457L, D476N		gyrA	n/a
32	SRR3240409	gyrB	V423F, I139R, V301L, V457L, D476N		gyrA	n/a
33	GCA 001618505.2	gyrB	V423F, I139R, V301L, V457L, D476N		gyrA	n/a
34	SRR3465877	gyrB	V423F, I139R, V301L, V457L, D476N		gyrA	n/a
35	SRR3465878	gyrB	V423F, I139R, V301L, V457L, D476N		gyrA	n/a
36	GCA 001618545.2	gyrB	V423F, I139R, V301L, V457L, D476N		gyrA	n/a
37	SRR3312988	gyrB	V423F, I139R, V301L, V457L, D476N		gyrA	n/a
38	SRR3710656	gyrB	V423F, I139R, V301L, V457L, D476N		gyrA	n/a
39	SRR3312995	gyrB	V423F, I139R, V301L, V457L, D476N		gyrA	n/a
40	SRR3240411	gyrB	V423F, I139R, V301L, V457L		gyrA	n/a
41	SRR3465925	gyrB	V423F, I139R, V301L, V457L, D476N		gyrA	n/a
42	SRR3240397	gyrB	V423F, I139R, V301L, V457L, D476N		gyrA	n/a
43	SRR3465872	gyrB	V423F, I139R, V301L, V457L, D476N		gyrA	n/a
44	SRR3465881	gyrB	V423F, I139R, V301L, V457L, D476N		gyrA	n/a
45	SRR3240403	gyrB	V423F, I139R, V301L, V457L, D476N		gyrA	n/a
46	GCA 002023105.1	gyrB	V423F, I139R, V301L, V457L, D476N		gyrA	n/a
47	SRR3240414	gyrB	V423F, I139R, V301L, V457L, D476N		gyrA	n/a
48	GCA 001618465.2	gyrB	V423F, I139R, V301L, V457L, D476N		gyrA	n/a
49	SRR3240401	gyrB	V423F, I139R, V301L, V457L, D476N		gyrA	n/a
50	SRR3240405	gyrB	V423F, I139R, V301L, V457L, D476N		gyrA	n/a
51	SRR3312991	gyrB	V423F, I139R, V301L, V457L, D476N		gyrA	n/a
52	SRR3312999	gyrB	V423F, I139R, V301L, V457L, D476N		gyrA	n/a
53	SRR3465876	gyrB	V423F, I139R, V301L, V457L, D476N		gyrA	n/a
54	SRR3465875	gyrB	V423F, I139R, V301L, V457L, D476N		gyrA	n/a
55	SRR3313001	gyrB	V423F, I139R, V301L, V457L, D476N		gyrA	n/a
56	SRR3313000	gyrB	V423F, I139R, V301L, V457L, D476N		gyrA	n/a
57	SRR3465866	gyrB	V423F, I139R, V301L, V457L, D476N		gyrA	n/a
58	SRR3313002	gyrB	V423F, I139R, V301L, V457L, D476N		gyrA	n/a
59	SRR3313003	gyrB	V423F, I139R, V301L, V457L, D476N		gyrA	n/a
60	SRR3313005	gyrB	V423F, I139R, V301L, V457L, D476N		gyrA	n/a
61	SRR3465867	gyrB	V423F, I139R, V301L, V457L, D476N		gyrA	n/a
62	SKLX048973	gyrB	V423F, I139R, V301L, V457L, D476N		gyrA	n/a
63	SKLX014884	gyrB	V423F, I139R, V301L, V457L, D434H, D461H,		gyrA	n/a
64	SKLX081229	gyrB	V423F, I139R, V301L, V457L, D476N		gyrA	n/a
65	SKLX081759	gyrB	V423F, I139R, V301L, V457L, D476N		gyrA	n/a
66	SKLX080744	gyrB	V423F, I139R, V301L, V457L, D476N		gyrA	n/a
67	SKLX080199	gyrB	V423F, I139R, V301L, V457L, D476N		gyrA	n/a
68	SKLX080137	gyrB	V423F, I139R, V301L, V457L, D476N		gyrA	n/a
69	SKLX081378	gyrB	V423F, I139R, V301L, V457L, D476N		gyrA	n/a
70	SKLX047617	gyrB	V423F, I139R, V301L, V457L, D476N		gyrA	n/a
71	SKLX033938	gyrB	V423F, I139R, V301L, V457L, D476N		gyrA	n/a
72	SKLX031969	gyrB	V423F, I139R, V301L, V457L, D476N		gyrA	n/a
73	SKLX065047	gyrB	V423F, I139R, V301L, V457L, D476N		gyrA	n/a
74	SKLX028902	gyrB	V423F, I139R, V301L, V457L, D476N		gyrA	n/a
75	SKLX077460	gyrB	V423F, I139R, V301L, V457L, D476N		gyrA	n/a
76	SKLX041241	gyrB	V423F, I139R, V301L, V457L, D476N		gyrA	n/a
77	SKLX033668	gyrB	V423F, I139R, V301L, V457L, D476N		gyrA	n/a
78	SKLX033674	gyrB	V423F, I139R, V301L, V457L, D476N		gyrA	n/a
79	SKLX084666	gyrB	V423F, I139R, V301L, V457L, D476N		gyrA	S83I
80	SKLX019385	gyrB	V423F, I139R, V301L, V457L, D476N		gyrA	N701S, I842A
81	SKLX012239	gyrB	V423F, I139R, V301L, V457L, D476N		gyrA	N701S, I842A
82	SKLX019341	gyrB	V423F, I139R, V301L, V457L, D476N		gyrA	N701S, I842A
83	SKLX012439	gyrB	V423F, I139R, V301L, V457L, D476N		gyrA	N701S, I842A
84	SKLX041685	gyrB	V423F, I139R, V301L, V457L, D476N		gyrA	N701S, I842A
85	SKLX041980	gyrB	V423F, I139R, V301L, V457L, D476N		gyrA	N701S, I842A
86	SKLX064367	gyrB	V423F, I139R, V301L, V457L, D476N		gyrA	N701S, I842A
87	SKLX042932	gyrB	V423F, I139R, V301L, V457L, D476N		gyrA	N701S, I842A
88	SKLX067888	gyrB	V423F, I139R, V301L, V457L, D476N		gyrA	n/a
89	SKLX031666	gyrB	V423F, I139R, V301L, V457L, D476N		gyrA	N701S, I842A
90	SKLX043464	gyrB	V423F, I139R, V301L, V457L, D476N		gyrA	N701S, I842A
91	SKLX039221	gyrB	V423F, I139R, V301L, V457L, D476N		gyrA	N701S, I842A
92	SKLX064161	gyrB	V423F, I139R, V301L, V457L, D476N		gyrA	n/a
93	SKLX073315	gyrB	V423F, I139R, V301L, V457L, D476N		gyrA	A841V, I842A
94	SKLX081683	gyrB	V423F, I139R, V301L, V457L, D476N		gyrA	A841V, I842A
95	SKLX037417	gyrB	V423F, I139R, V301L, V457L, D476N		gyrA	A841V, I842A
96	SKLX049674	gyrB	V423F, I139R, V301L, V457L, D476N		gyrA	A841V, I842A
97	SKLX042015	gyrB	V423F, I139R, V301L, V457L, D476N		gyrA	A841V, I842A
98	SKLX042112	gyrB	V423F, I139R, V301L, V457L, D476N		gyrA	A841V, I842A
99	SKLX041566	gyrB	V423F, I139R, V301L, V457L, D476N		gyrA	A841V, I842A
100	GCA 900156995.1	gyrB	V423F, I139R, V301L, V457L, D476N		gyrA	A841V, I842A
101	SKLX068973	gyrB	V423F, I139R, V301L, V457L, D476N		gyrA	A841V, I842A
102	SKLX068154	gyrB	V423F, I139R, V301L, V457L, D476N		gyrA	A841V, I842A
103	SKLX064655	gyrB	V423F, I139R, V301L, V457L, D476N		gyrA	A841V, I842A
104	SKLX072757	gyrB	V423F, I139R, V301L, V457L, D476N		gyrA	A841V, I842A
105	SKLX069007	gyrB	V423F, I139R, V301L, V457L, D476N		gyrA	A841V, I842A
106	SKLX068413	gyrB	V423F, I139R, V301L, V457L, D476N		gyrA	A841V, I842A
107	SKLX68519	gyrB	V423F, I139R, V301L, V457L, D476N		gyrA	A841V, I842A
108	SKLX68684	gyrB	V423F, I139R, V301L, V457L, D476N		gyrA	A841V, I842A
109	SKLX003829	gyrB	V423F, I139R, V301L, V457L, D476N		gyrA	A841V, I842A
110	SKLX066128	gyrB	V423F, I139R, V301L, V457L, D476N		gyrA	A841V, I842A
111	SKLX066253	gyrB	V423F, I139R, V301L, V457L, D476N		gyrA	A841V, I842A
112	GCA 002023425.1	gyrB	V423F, I139R, V301L, V457L, D476N		gyrA	A841V, I842A
113	SKLX078283	gyrB	V423F, I139R, V301L, V457L, D476N		gyrA	A841V, I842A
114	SKLX014507	gyrB	V423F, I139R, V301L, V457L, D476N		gyrA	A841V, I842A
115	SKLX014470	gyrB	V423F, I139R, V301L, V457L, D476N		gyrA	A841V, I842A
116	SKLX018915	gyrB	V423F, I139R, V301L, V457L, D476N		gyrA	P835Q, A841V, I842A
117	SKLX031550	gyrB	V423F, I139R, V301L, V457L, D476N		gyrA	S83I, N800I, A841V, I842A
118	SKLX075320	gyrB	V423F, I139R, V301L, V457L, D476N		gyrA	A841V, I842A
119	SKLX075001	gyrB	V423F, I139R, V301L, V457L, D476N		gyrA	A841V, I842A
120	SKLX074855	gyrB	V423F, I139R, V301L, V457L, D476N		gyrA	A841V, I842A
121	SKLX075622	gyrB	V423F, I139R, V301L, V457L, D476N		gyrA	A841V, I842A
122	SKLX075169	gyrB	V423F, I139R, V301L, V457L, D476N		gyrA	A841V, I842A
123	SKLX080445	gyrB	V423F, I139R, V301L, V457L, D476N		gyrA	A841V, I842A
124	SKLX080604	gyrB	V423F, I139R, V301L, V457L, D476N		gyrA	A841V, I842A
125	SKLX066053	gyrB	V423F, I139R, V301L, V457L, D476N		gyrA	A841V, I842A
126	SKLX042646	gyrB	V423F, I139R, V301L, V457L, D476N		gyrA	A841V, I842A
127	SKLX072656	gyrB	V423F, I139R, V301L, V457L, D476N		gyrA	A841V, I842A
128	SKLX024812	gyrB	V423F, I139R, V301L, V457L, D476N		gyrA	A841V, I842A
129	GCA 001521815.1	gyrB	V423F, I139R, V301L, V457L, D476N		gyrA	n/a
130	GCA 900156985.1	gyrB	V423F, I139R, V301L, V457L, D476N		gyrA	n/a
131	GCA 002022025.1	gyrB	V423F, I139R, V301L, V457L, D476N		gyrA	n/a
132	SKLX080226	gyrB	V423F, I139R, V301L, V457L, D476N		gyrA	n/a
133	GCA 001050935.1	gyrB	V423F, I139R, V301L, V457L, D476N		gyrA	Y100X, P101X, L102X, R121X
134	GCA 000982575.1	gyrB	V423F, I139R, V301L, V457L, D476N		gyrA	n/a
135	SKLX006878	gyrB	V423F, I139R, V301L, V457L, D476N		gyrA	n/a
136	SKLX023954	gyrB	V423F, I139R, V301L, V457L, D476N		gyrA	n/a
137	SKLX088099	gyrB	V423F, I139R, V301L, V457L, D476N		gyrA	n/a
138	GCA 003293835.1	gyrB	V423F, I139R, V301L, V457L, D476N		gyrA	n/a
139	GCA 002023325.1	gyrB	V423F, I139R, V301L, V457L, D476N		gyrA	S83I, A841V, I842A
140	GCA 003293825.1	gyrB	V423F, I139R, V301L, V457L, D476N		gyrA	A841V, I842A
141	GCA 002023235.2	gyrB	V423F, I139R, V301L, V457L, D476N		gyrA	A841V, I842A
142	SKLX027606	gyrB	V423F, I139R, V301L, V457L, D476N		gyrA	A841V, I842A
143	SKLX019261	gyrB	V423F, I139R, V301L, V457L, D476N		gyrA	A841V, I842A
144	SKLX009292	gyrB	V423F, I139R, V301L, V457L, D476N		gyrA	A841V, I842A
145	SKLX076613	gyrB	V423F, I139R, V301L, V457L, D476N		gyrA	V833L, A841V, I842A
146	SKLX030086	gyrB	V423F, I139R, V301L, V457L, D476N		gyrA	S83R,V833L, A841V, I842A
147	SKLX014219	gyrB	V423F, I139R, V301L, V457L, D476N		gyrA	S83R,V833L, A841V, I842A
148	SKLX014283	gyrB	V423F, I139R, V301L, V457L, D476N		gyrA	V833L, A841V, I842A
149	GCA 003006795.1	gyrB	V423F, I139R, V301L, V457L, D476N		gyrA	n/a
150	GCA 002023175.1	gyrB	V423F, I139R, V301L, V457L, D476N		gyrA	V833L, A841V, I842A
151	GCA 002024825.1	gyrB	V423F, I139R, V301L, V457L, D476N		gyrA	V833L, A841V, I842A
152	GCA 002277995.2	gyrB	V423F, I139R, V301L, V457L, D476N		gyrA	V833L, A841V, I842A
153	GCA 002022065.1	gyrB	V423F, I139R, V301L, V457L, D476N		gyrA	V833L, A841V, I842A
154	GCA 002023145.1	gyrB	V423F, I139R, V301L, V457L, D476N		gyrA	V833L, A841V, I842A
155	SKLX010714	gyrB	V423F, I139R, V301L, V457L, D476N		gyrA	n/a
156	SKLX025035	gyrB	V423F, I139R, V301L, V457L, D476N		gyrA	n/a
157	SKLX025023	gyrB	V423F, I139R, V301L, V457L, D476N		gyrA	n/a
158	SKLX073657	gyrB	V423F, I139R, V301L, V457L, D476N		gyrA	n/a
159	SKLX073431	gyrB	V423F, I139R, V301L, V457L, D476N		gyrA	n/a
160	SKLX073385	gyrB	V423F, I139R, V301L, V457L, D476N		gyrA	n/a
161	SKLX027793	gyrB	V423F, I139R, V301L, V457L, D476N		gyrA	n/a
162	SKLX048961	gyrB	V423F, I139R, V301L, V457L, D476N		gyrA	n/a
163	SKLX042392	gyrB	V423F, I139R, V301L, V457L, D476N		gyrA	n/a
164	GCA 002951455.1	gyrB	V423F, I139R, V301L, V457L, D476N		gyrA	n/a
165	GCA 002951395.1	gyrB	V423F, I139R, V301L, V457L, D476N		gyrA	n/a
166	SKLX073324	gyrB	V423F, I139R, V301L, V457L, D476N		gyrA	A841V, I842A
167	SKLX069183	gyrB	V423F, I139R, V301L, V457L, D476N		gyrA	A841V, I842A
168	SKLX013563	gyrB	V423F, I139R, V301L, V457L, D476N		gyrA	A841V, I842A
169	SKLX014141	gyrB	V423F, I139R, V301L, V457L, D476N		gyrA	A841V, I842A
170	SKLX033437	gyrB	V423F, I139R, V301L, V457L, D476N		gyrA	S83I, A841V, I842A
171	GCA 000331815.1	gyrB	V423F, I139R, V301L, V457L, D476N		gyrA	n/a
172	GCA 002023665.2	gyrB	V423F, I139R, V301L, V457L, D476N		gyrA	n/a
173	GCA 900092065.1	gyrB	V423F, I139R, V301L, V457L, D476N		gyrA	n/a
174	GCA 000240095.3	gyrB	V423F, I139R, V301L, V457L, D476N		gyrA	n/a
175	GCA 002310515.1	gyrB	V423F, I139R, V301L, V457L, D476N		gyrA	n/a
176	GCA 002310535.1	gyrB	V423F, I139R, V301L, V457L, D476N		gyrA	n/a
177	GCA 001051975.1	gyrB	V423F, I139R, V301L, V457L, D476N		gyrA	n/a
178	SKLX086518	gyrB	V423F, I139R, V301L, V457L, D476N		gyrA	n/a
179	SKLX068607	gyrB	V423F, I139R, V301L, V457L, D476N		gyrA	n/a
180	SKLX078702	gyrB	V423F, I139R, V301L, V457L, D476N		gyrA	n/a
181	SKLX043046	gyrB	V423F, I139R, V301L, V457L, D476N		gyrA	n/a
182	SKLX078880	gyrB	V423F, I139R, V301L, V457L, D476N		gyrA	n/a
183	SKLX078726	gyrB	V423F, I139R, V301L, V457L, D476N		gyrA	n/a
184	SKLX069338	gyrB	V423F, I139R, V301L, V457L, D476N		gyrA	n/a
185	SKLX043061	gyrB	V423F, I139R, V301L, V457L, D476N		gyrA	n/a
186	SKLX068131	gyrB	V423F, I139R, V301L, V457L, D476N		gyrA	n/a
187	SKLX026968	gyrB	V423F, I139R, V301L, V457L, D476N		gyrA	A841V, I842A
188	SKLX066925	gyrB	V423F, I139R, V301L, V457L, D476N		gyrA	A841V, I842A
189	SKLX066626	gyrB	V423F, I139R, V301L, V457L, D476N		gyrA	A841V, I842A
190	SKLX066982	gyrB	V423F, I139R, V301L, V457L, D476N		gyrA	A841V, I842A
191	SKLX015513	gyrB	V423F, I139R, V301L, V457L, D476N		gyrA	A841V, I842A
192	SKLX041885	gyrB	V423F, I139R, V301L, V457L, D476N		gyrA	n/a
193	SKLX033658	gyrB	V423F, I139R, V301L, V457L, D476N		gyrA	n/a
194	SKLX073670	gyrB	V423F, I139R, V301L, V457L, D476N		gyrA	n/a
195	SKLX072651	gyrB	V423F, I139R, V301L, V457L, D476N		gyrA	n/a
196	SKLX071831	gyrB	V423F, I139R, V301L, V457L, D476N		gyrA	n/a
197	SKLX070663	gyrB	V423F, I139R, V301L, V457L, D476N		gyrA	n/a
198	SKLX073203	gyrB	V423F, I139R, V301L, V457L, D476N		gyrA	n/a
199	SKLX068287	gyrB	V423F, I139R, V301L, V457L, D476N		gyrA	n/a
200	SKLX034061	gyrB	V423F, I139R, V301L, V457L, D476N		gyrA	n/a
201	SKLX043571	gyrB	V423F, I139R, V301L, V457L, D476N		gyrA	n/a
202	SKLX015274	gyrB	V423F, I139R, V301L, V457L, D476N		gyrA	S83I
203	SKLX017907	gyrB	V423F, I139R, V301L, V457L, D476N		gyrA	S83I
204	SKLX015688	gyrB	V423F, I139R, V301L, V457L, D476N		gyrA	S83I
205	SKLX032131	gyrB	V423F, I139R, V301L, V457L, D476N		gyrA	S83I
206	SKLX030456	gyrB	V423F, I139R, V301L, V457L, D476N		gyrA	S83I
207	SKLX051737	gyrB	V423F, I139R, V301L, V457L, D476N		gyrA	S83R
208	SKLX081450	gyrB	V423F, I139R, V301L, V457L, D476N		gyrA	n/a
209	SKLX025651	gyrB	V423F, I139R, V301L, V457L, D476N		gyrA	n/a
210	SKLX084294	gyrB	V423F, I139R, V301L, V457L, D476N		gyrA	S83R
211	SKLX084268	gyrB	V423F, I139R, V301L, V457L, D476N		gyrA	S83R
212	SKLX076485	gyrB	V423F, I139R, V301L, V457L, D476N		gyrA	n/a
213	SKLX076642	gyrB	V423F, I139R, V301L, V457L, D476N		gyrA	n/a
214	SKLX029095	gyrB	V423F, I139R, V301L, V457L, D476N		gyrA	n/a
215	SKLX019345	gyrB	V423F, I139R, V301L, V457L, D476N		gyrA	n/a
216	SKLX030402	gyrB	V423F, I139R, V301L, V457L		gyrA	n/a
217	SKLX030436	gyrB	V423F, I139R, V301L, V457L		gyrA	n/a
218	SKLX071365	gyrB	V423F, I139R, V301L, V457L, D476N		gyrA	A841V, I842A
219	SKLX064365	gyrB	V423F, I139R, V301L, V457L, D476N		gyrA	A841V, I842A
220	SKLX057676	gyrB	V423F, I139R, V301L, V457L, D476N		gyrA	A841V, I842A
221	SKLX077520	gyrB	V423F, I139R, V301L, V457L, D476N		gyrA	n/a
222	SKLX043863	gyrB	V423F, I139R, V301L, V457L, D476N		gyrA	n/a
223	SKLX044472	gyrB	V423F, I139R, V301L, V457L, D476N		gyrA	n/a
224	SKLX044409	gyrB	V423F, I139R, V301L, V457L, D476N		gyrA	n/a
225	SKLX044294	gyrB	V423F, I139R, V301L, V457L, D476N		gyrA	n/a
226	SKLX039531	gyrB	V423F, I139R, V301L, V457L, D476N		gyrA	n/a
227	SKLX042517	gyrB	V423F, I139R, V301L, V457L, D476N		gyrA	n/a
228	SKLX055450	gyrB	V423F, I139R, V301L, V457L, D476N		gyrA	S83I
229	SKLX055448	gyrB	V423F, I139R, V301L, V457L, D476N		gyrA	S83I
230	SKLX055445	gyrB	V423F, I139R, V301L, V457L, D476N		gyrA	S83I
231	GCA 001482795.1	gyrB	V423F, I139R, V301L, V457L, D476N		gyrA	S83I, A709S
232	SKLX086225	gyrB	V423F, I139R, V301L, V457L, D476N		gyrA	S83I, A709S
233	SKLX036455	gyrB	V423F, I139R, V301L, V457L, D476N		gyrA	S83I
234	SKLX081181	gyrB	V423F, I139R, V301L, V457L, D476N		gyrA	S83I
235	SKLX026729	gyrB	V423F, I139R, V301L, V457L, D476N		gyrA	S83I
236	SKLX033031	gyrB	V423F, I139R, V301L, V457L, D476N		gyrA	S83I
237	SKLX069902	gyrB	V423F, I139R, V301L, V457L, D476N		gyrA	S83R
238	SKLX085277	gyrB	V423F, I139R, V301L, V457L, D476N		gyrA	S83I
239	SKLX085580	gyrB	V423F, I139R, V301L, V457L, D476N		gyrA	S83I
240	SKLX085012	gyrB	V423F, I139R, V301L, V457L, D476N		gyrA	S83I
241	SKLX069295	gyrB	V423F, I139R, V301L, V457L, D476N		gyrA	S83I
242	SKLX067015	gyrB	V423F, I139R, V301L, V457L, D476N		gyrA	S83I
243	SKLX070861	gyrB	V423F, I139R, V301L, V457L, D476N		gyrA	S83I
244	SKLX070255	gyrB	V423F, I139R, V301L, V457L, D476N		gyrA	S83I
245	SKLX068512	gyrB	V423F, I139R, V301L, V457L, D476N		gyrA	S83I
246	SKLX069436	gyrB	V423F, I139R, V301L, V457L, D476N		gyrA	S83I
247	SKLX084350	gyrB	V423F, I139R, V301L, V457L, D476N		gyrA	D829H
248	SKLX087092	gyrB	V423F, I139R, V301L, V457L, D476N		gyrA	D829H
249	SKLX084438	gyrB	V423F, I139R, V301L, V457L, D476N		gyrA	D829H
250	SKLX025194	gyrB	V423F, I139R, V301L, V457L, D476N		gyrA	n/a
251	SKLX049701	gyrB	V423F, I139R, V301L, V457L, D476N		gyrA	D87N
252	SKLX007682	gyrB	V423F, I139R, V301L, V457L, D476N		gyrA	D87N
253	SKLX069555	gyrB	V423F, I139R, V301L, V457L, D476N		gyrA	D87N
254	SKLX087053	gyrB	V423F, I139R, V301L, V457L, D476N		gyrA	D87N
255	SKLX081580	gyrB	V423F, I139R, V301L, V457L, D476N		gyrA	D87N
256	SKLX003417	gyrB	V423F, I139R, V301L, V457L, D476N		gyrA	S83I
257	GCA 000495955.1	gyrB	V423F, I139R, V301L, V457L, D476N		gyrA	A841V, I842A
258	GCA 000495975.1	gyrB	V423F, I139R, V301L, V457L, D476N		gyrA	A841V, I842A
259	GCA 000495995.1	gyrB	V423F, I139R, V301L, V457L, D476N		gyrA	A841V, I842A
260	GCA 000495935.2	gyrB	V423F, I139R, V301L, V457L, D476N		gyrA	A841V, I842A
261	GCA 000496015.1	gyrB	V423F, I139R, V301L, V457L, D476N		gyrA	T409A, A841V, I842A
262	SKLX066195	gyrB	V423F, I139R, V301L, V457L, D476N		gyrA	T409A, A841V, I842A
263	GCA 002023695.1	gyrB	V423F, I139R, V301L, V457L, D476N		gyrA	T409A, A841V, I842A
264	GCA 900156945.1	gyrB	V423F, I139R, V301L, V457L, D476N		gyrA	S83R
265	GCA 000689515.1	gyrB	V423F, I139R, V301L, V457L, D476N		gyrA	n/a
266	GCA 000689455.1	gyrB	V423F, I139R, V301L, V457L, D476N		gyrA	n/a
267	GCA 002023645.1	gyrB	V423F, I139R, V301L, V457L, D476N		gyrA	A841V, I842V
268	SKLX001947	gyrB	V423F, I139R, V301L, V457L, D476N		gyrA	S83I
269	GCA 000496055.1	gyrB	V423F, I139R, V301L, V457L, D476N		gyrA	T409A, A841V, I842A
270	GCA 000496035.1	gyrB	V423F, I139R, V301L, V457L, D476N		gyrA	T409A, A841V, I842A
271	SKLX080160	gyrB	V423F, I139R, V301L, V457L, D476N		gyrA	T409A, A841V, I842A
272	GCA 002023705.1	gyrB	V423F, I139R, V301L, V457L, D476N		gyrA	T409A, A841V, I842A
273	SKLX036434	gyrB	V423F, I139R, V301L, V457L, D476N		gyrA	A841V, I842A
274	SKLX026315	gyrB	V423F, I139R, V301L, V457L, D476N		gyrA	A841V, I842A
275	GCA 001703835.1	gyrB	V423F, I139R, V301L, V457L, D476N		gyrA	S83I
276	SKLX074705	gyrB	V423F, I139R, V301L, V457L, D476N		gyrA	S83I, A841V, I842A
277	SKLX042758	gyrB	V423F, I139R, V301L, V457L, D476N		gyrA	S83I, A841V, I842A
278	SKLX042405	gyrB	V423F, I139R, V301L, V457L, D476N		gyrA	S83I, A841V, I842A
279	SKLX085088	gyrB	V423F, I139R, V301L, V457L, D476N		gyrA	n/a
280	SKLX046790	gyrB	V423F, I139R, V301L, V457L, D476N		gyrA	E282D, A841V, I842A
281	GCA 001011675.1	gyrB	V423F, I139R, V301L, V457L, D476N		gyrA	A841V, I842A
282	SKLX036966	gyrB	V423F, I139R, V301L, V457L, D476N		gyrA	n/a
283	SKLX043253	gyrB	V423F, I139R, V301L, V457L, D476N		gyrA	n/a
284	SKLX042610	gyrB	V423F, I139R, V301L, V457L, D476N		gyrA	n/a
285	SKLX033378	gyrB	V423F, I139R, V301L, V457L, D476N		gyrA	n/a
286	GCA 000447375.1	gyrB	V423F, I139R, V301L, V457L		gyrA	A841V, I842A
287	SKLX080177	gyrB	V423F, I139R, V301L, V457L, D476N		gyrA	A841V, I842A
288	SKLX066664	gyrB	V423F, I139R, V301L, V457L, D476N		gyrA	A841V, I842A
289	GCA 002843945.1	gyrB	V423F, I139R, V301L, V457L		gyrA	A841V, I842A
290	GCA 002843925.1	gyrB	V423F, I139R, V301L, V457L, D476N		gyrA	A841V, I842A
291	GCA 002995725.1	gyrB	V423F, I139R, V301L, V457L, D476N		gyrA	A841V, I842A
292	GCA 002995685.1	gyrB	V423F, I139R, V301L, V457L, D476N		gyrA	A841V, I842A
293	GCA 002995695.1	gyrB	V423F, I139R, V301L, V457L, D476N		gyrA	A841V, I842A
294	GCA 000735205.1	gyrB	V423F, I139R, V301L, V457L, D476N		gyrA	A841V, I842A
295	SKLX075970	gyrB	V423F, I139R, V301L, V457L, D476N		gyrA	A841V, I842A
296	GCA 900157025.1	gyrB	V423F, I139R, V301L, V457L, D476N		gyrA	A841V, I842A
297	SKLX059526	gyrB	V423F, I139R, V301L, V457L, D476N		gyrA	A841V, I842A
298	SKLX035318	gyrB	V423F, I139R, V301L, V457L, D476N		gyrA	A841V, I842A
299	SKLX005747	gyrB	V423F, I139R, V301L, V457L, D476N		gyrA	A841V, I842A
300	SKLX081569	gyrB	V423F, I139R, V301L, V457L, D476N		gyrA	G81D, A841V, I842A
301	SKLX051060	gyrB	V423F, I139R, V301L, V457L, D476N		gyrA	I834L, A841V, I842A
302	GCA 002888615.1	gyrB	V423F, I139R, V301L, V457L, D476N		gyrA	I834L, A841V, I842A
303	SKLX077734	gyrB	V423F, I139R, V301L, V457L, D476N		gyrA	I834L, A841V, I842A
304	SKLX065467	gyrB	V423F, I139R, V301L, V457L, D476N		gyrA	I834L, A841V, I842A
305	SKLX065558	gyrB	V423F, I139R, V301L, V457L, D476N		gyrA	I834L, A841V, I842A
306	SKLX065563	gyrB	V423F, I139R, V301L, V457L, D476N		gyrA	I834L, A841V, I842A
307	SKLX013456	gyrB	V423F, I139R, V301L, V457L, D476N		gyrA	A841V, I842A
308	GCA 002023565.1	gyrB	V423F, I139R, V301L, V457L, D476N		gyrA	A841V, I842A
309	GCA 002023625.1	gyrB	V423F, I139R, V301L, V457L, D476N		gyrA	A841V, I842A
310	GCA 000773465.1	gyrB	V423F, I139R, V301L, V457L, D476N		gyrA	n/a
311	GCA 003971175.1	gyrB	V423F, I139R, V301L, V457L, D476N		gyrA	A841V, I842A
312	GCA 002023195.1	gyrB	V423F, I139R, V301L, V457L, D476N		gyrA	A841V, I842A
313	GCA 002022085.1	gyrB	V423F, I139R, V301L, V457L, D476N		gyrA	A841V, I842A
314	GCA 900092085.1	gyrB	V423F, I139R, V301L, V457L, D476N		gyrA	A841V, I842A
315	GCA 002023135.1	gyrB	V423F, I139R, V301L, V457L, D476N		gyrA	A841V, I842A
316	GCA 002022045.1	gyrB	V423F, I139R, V301L, V457L, D476N		gyrA	A841V, I842A
317	SKLX012265	gyrB	V423F, I139R, V301L, V457L, D476N		gyrA	A841V, I842A
318	SKLX011433	gyrB	V423F, I139R, V301L, V457L, D476N		gyrA	A841V, I842A
aa mutation: Amino acid mutation; n/a: No mutation.
